# Supplementary material for: An improved PBFT consensus algorithm based on grouping and credit grading
Source: Sci Rep. 2023 Aug 10;13:13030. doi: 10.1038/s41598-023-28856-x (PMC10415261; doi:10.1038/s41598-023-28856-x)
Supplement: Supplementary file 1 — Supplementary Information. [file 41598_2023_28856_MOESM1_ESM.xlsx]

## Sheet: raw data
consensus latency
	PBFT	GPBFT	CBFT 5 consensus sets	CBFT 10 consensus sets
15	48	36	6.4	0
30	74	51	10.8	14.3
45	143	58	19.6	20.5
60	196	75	21	21.8
75	296	84	25.1	27.4
90	376	72	27.9	32.5
communication overhead
	PBFT	GPBFT	CBFT 5 consensus sets
15	541	162	136
20	864	179	169
28	1602	224	205
36	2691	271	248
44	3876	326	282
52	5313	387	338
throughput1
	PBFT	GPBFT	CBFT 5 consensus sets
15	280	416	168
20	222	344	154.4
28	151	238	186
36	111	200	180
44	79	169	208
52	62	133	195
Throughput2
	PBFT	CBFT(Byzantine nodes account for 10%)	CBFT(Byzantine nodes account for 20%)
100	4.4	37	32
200	2.1	17	15
300	1.54	12.1	11.7
400	0.84	8.7	8.2
500	0.37	7.3	6.9
600	0.25	6.1	5.6
Maximum number of Byzantine nodes
	PBFT	CBFT 5 consensus sets
50	16.3333	25.5
100	33	52.1667
150	49.6667	78.8333
200	66.3333	105.5
250	83	132.167
300	99.6667	158.833
